# Supplementary material for: A self-consistent probabilistic formulation for inference of interactions
Source: Sci Rep. 2020 Dec 8;10:21435. doi: 10.1038/s41598-020-78496-8 (PMC7722874; doi:10.1038/s41598-020-78496-8)
Supplement: Supplementary file 2 — Supplementary Information 2. [file 41598_2020_78496_MOESM2_ESM.xlsx]

## Sheet: Readme
Features of ϵA-exclusive candidate Hubs within the ExE library
Exclusive Hub criteria: number of interactors of one measure is greater than 10 fold the other measure (#ϵA > 10 #ϵM)
Filter: interaction score > 2 std (|ϵA| > 2 std AND |ϵM| > 2 std)

## Sheet: ExE Hubs features
Candidate hub	Description	Molecular Function	Cellular Component	Fitness	# of GI	Annotated Interactions	GO-Slim Process	references
( ϵA )		Classification and inference type according to SGD	Major subcellular localization	TS allele from Costanzo et al. 2016	number of interactors eJ > 2 std	N: numbers of genes P: Physical interactions G: Genetic interactions (from SGD)	Gene Ontology Slim Mapper (from SGD)
mpp10	Component of the SSU processome and 90S preribosome	pre-18S rRNA processing	part of 90S preribosome (HDA)	0.2588	72	N(107) P(93) G(23)	rRNA processing (GO:0006364); ribosomal small subunit biogenesis (GO:0042274)	5
trm112	TRna Methyltransferase	methyltransferase activity (IDA)	nucleous, cytoplasm (HDA)	0.2114	71	N(82) P (74) G(11)	ribosomal large subunit biogenesis (GO:0042273); ribosomal small subunit biogenesis (GO:0042274); tRNA processing (GO:0008033); RNA modification (GO:0009451); rRNA processing (GO:0006364)	7,8,9
erg12	Mevalonate kinase	mevalonate kinase activity (IDA)	cytoplasm (HDA),nucleus (HDA)	0.3382	65	N(97) P (9) G(88)	nucleobase-containing small molecule metabolic process (GO:0055086); lipid metabolic process (GO:0006629)	1
tif35	eIF3g subunit of the eukaryotic translation initiation factor 3 (eIF3)	translation initiation factor activity (IDA)	Cytoplasm (IDA)	0.2037	64	N(111) P(73) G(44)	cytoplasmic translation (GO:0002181); translational initiation (GO:0006413)	10,11
noc4	Nucleolar Complex associated	unknow	nucleous, cytosol (IDA)	0.2358	57	N(297) P(278) G(28)	rRNA processing (GO:0006364); ribosomal small subunit biogenesis (GO:0042274)	7,8,9
rok1	RNA-dependent ATPase	RNA helicase activity (IDA) , RNA-dependent ATPase activity (IDA)	nucleolus (IDA),	0.2504	55	N(45) P(41) G(7)	ribosomal small subunit biogenesis (GO:0042274); rRNA processing (GO:0006364)	13
bms1	GTPase required for ribosomal subunit synthesis and rRNA processing	GTPase activity (IDA, IMP), U3 snoRNA binding (IDA)	nucleolus (IDA), nucleus (IDA), cytoplasm (IDA)	0.4778	50	N(446) P(119) G(360)	ribosomal small subunit biogenesis (GO:0042274); rRNA processing (GO:0006364)	14
vrg4	Golgi GDP-mannose transporter	GDP-mannose transmembrane transporter activity (IDA, IMP)	Golgi apparatus (IDA)	0.3513	47	N(128) P(18) G(110)	nucleobase-containing compound transport (GO:0015931); carbohydrate transport (GO:0008643); transmembrane transport (GO:0055085)	2
rcl1	Endonuclease that cleaves pre-rRNA	endoribonuclease activity (IDA)	nucleolus (IDA)	0.327	45	N(61) P(52) G(12)	ribosomal small subunit biogenesis (GO:0042274); rRNA processing (GO:0006364)	14
tim17	Essential component of the TIM23 complex	transmembrane transporter activity (IMP)	mitochondrion (HDA)	0.2397	43	N(37) P(36) G(25)	transmembrane transport (GO:0055085); protein targeting (GO:0006605); mitochondrion organization (GO:0007005)	10,11
imp4	Component of the SSU processome	Component of the SSU processome	part of Mpp10 complex (IDA)	0.4386	38	N(65) P(54) G(11)	ribosomal small subunit biogenesis (GO:0042274); rRNA processing (GO:0006364)	6
rrp7	Essential protein involved in rRNA processing and ribosome biogenesis	rRNA binding (IDA)	nucleous (HDA)	0.342	37	N(111) P(73) G(41)	ribosome assembly (GO:0042255); rRNA processing (GO:0006364); ribosomal small subunit biogenesis (GO:0042274)	7,8,9
pop6	Subunit of RNase MRP, nuclear RNase P and telomerase	ribonuclease MRP activity (IMP), ribonuclease P activity (IMP)	cytosol (IDA), nucleus (IDA)	0.3556	23	N(29) P(20) G(12)	tRNA processing (GO:0008033); RNA catabolic process (GO:0006401); snoRNA processing (GO:0043144); rRNA processing (GO:0006364)	3,4
1. Oulmouden A and Karst F (1991) Nucleotide sequence of the ERG12 gene of Saccharomyces cerevisiae encoding mevalonate kinase. Curr Genet 19(1):9-14 PMID:1645230 2. Abe M, et al. (1999) Molecular characterization of Vig4/Vrg4 GDP-mannose transporter of the yeast Saccharomyces cerevisiae. FEBS Lett 458(3):309-12 PMID:10570930 3. Chamberlain JR, et al. (1998) Purification and characterization of t…
